# Supplementary material for: Neutrophil-to-lymphocyte ratio as a predictive biomarker for hyperprogressive disease mediated by immune checkpoint inhibitors: a systematic review and meta-analysis
Source: Front Immunol. 2024 Sep 23;15:1393925. doi: 10.3389/fimmu.2024.1393925 (PMC11460549; doi:10.3389/fimmu.2024.1393925)
Supplement: Supplementary file 1 [file DataSheet1.zip]

Archive with 18 entries (17 files):
- Supplementary Figure 1-17/
- Supplementary Figure 1-17/Supplementary Figure 1.pdf
- Supplementary Figure 1-17/Supplementary Figure 10.pdf
- Supplementary Figure 1-17/Supplementary Figure 11.pdf
- Supplementary Figure 1-17/Supplementary Figure 12.pdf
- Supplementary Figure 1-17/Supplementary Figure 13.pdf
- Supplementary Figure 1-17/Supplementary Figure 14.pdf
- Supplementary Figure 1-17/Supplementary Figure 15.pdf
- Supplementary Figure 1-17/Supplementary Figure 16.pdf
- Supplementary Figure 1-17/Supplementary Figure 17.pdf
- Supplementary Figure 1-17/Supplementary Figure 2.pdf
- Supplementary Figure 1-17/Supplementary Figure 3.pdf
- Supplementary Figure 1-17/Supplementary Figure 4.pdf
- Supplementary Figure 1-17/Supplementary Figure 5.pdf
- Supplementary Figure 1-17/Supplementary Figure 6.pdf
- Supplementary Figure 1-17/Supplementary Figure 7.pdf
- Supplementary Figure 1-17/Supplementary Figure 8.pdf
- Supplementary Figure 1-17/Supplementary Figure 9.pdf
